# Supplementary material for: Morphogenesis of extra-embryonic tissues directs the remodelling of the mouse embryo at implantation
Source: Nat Commun. 2019 Aug 7;10:3557. doi: 10.1038/s41467-019-11482-5 (PMC6686005; doi:10.1038/s41467-019-11482-5)
Supplement: Supplementary file 15 — Source data file [file 41467_2019_11482_MOESM15_ESM.xlsx]

## Sheet: Figure 2
Figure 2d
polar/mural	polar/polar
159.47	130.064
172.76	154.524
154.792	142.427
162.38	128.083
160.278	144.082
172.444	118.883
178.871	137.985
179.014	119.743
179.712	154.777
168.945	158.236
147.017	101.165
165.964	100.246
179.712	134.887
167.774	144.045
153.625	110.136
174.392	126.954
175.236	134.312
143.427	135
162.474	122.531
163.009	148.885
161.707	172.1
160.145	165.444
161.565	129.615
162.646	114.594
144.782	149.195
156.339	140.335
166.239	128.66
177.839	162.979
167	126.591
161	81.027
153	105.87
158	149.036
149	132
154	118
147	120
149	144
164	120
152	146
156	109
127	139
156	124
164	122
146	109
149	142
145	138
160	144
161	127
159	127
168	123
146	135
160	130
150	125
154	142
154	116
145	110
179	133
	129
	119
	102
	136
	108
	128
	110

## Sheet: Figure 3
Figure 3b						Figure 3c			Figure 3f_Figure S3b
pre-implantation		implanted	transitioning			implanted	transitioning		monolayer	expanded TE
0.351442		1.05288	3.15529			346	93.3		71.235	2.139
						149	79.5		75.847	12.494
0.290888		1.53073	1.81161			159	122		74.837	14.319
						69.5	83.8		79.924	6.535
0.576495		2.01645	2.39232			225	161		76.045	6.037
						182	76.7		81.078	27.46
0.47044		1.32675	2.96955			82	160		77.151	14.734
						77.7	85.6		69.183	14.621
0.714271		2.2387	2.14719			169	110		87.901	10.573
						183	97.9		69.358	13.635
0.566331		2.56227	1.70981			225	104		74.328	2.461
						293	198		92.461	10.418
0.555672		1.64628	2.19025			325	108		85.27	4.185
						256	55.2		80.654	0.519
0.639911		2.34688	1.78989			272	88.3		71.956	1.303
						252	55.2		85.061	5.525
0.525609		2.01387	2.37156			346	89.5		70.214	5.404
						217	59.7		81.341	22.395
0.566874		0.952442	2.72746			263	58.3		75.716	7.765
						176	59.5		76.398	9.663
0.535572		2.74374	3.33932			320	138		85.058	11.169
						195	140		85.033	8.596
0.614557		1.0614	6.87192			476	149		65.663	4.663
						204	131		66.644	13.697
0.371148		1.8318	2.71217			314	142			9.736
						268	156			28.912
0.704086		1.59125	4.95422			194	97.4			19.998
						196	70.1			15.451
0.783564		1.32661	3.3011			201	40.6			17.612
						134	116			14.269
0.437516		0.929433	2.21192			285	55.7			11.271
						219	96.6			9.972
0.659113		0.949848	2.2203			156	114			3.437
						175	127			10.865
0.633834		1.18314	3.39721			163	78.8			17.876
						202	74.6			2.174
0.701322		1.1324	3.66404			208	198
						119	143
0.703282		1.6943	4.23653			103	174
						207	127
0.546237		1.2852	5.44495			110	64.3
						105	284
0.769492		1.44036	4.00809			198	103
						144	258
0.589148		1.99228	2.98227			158	410
						275	272
0.721428		0.713978	3.44022			414	289
						207	365
0.675647		1.81167	1.91854			193	147
						247	93.7
0.85063		1.42483	3.36542			175	49.7
						184	81.6
1.24957		1.92204	2.92019			168	110
						142	78.4
1.58292		2.60215	7.53222			93.8	184
						246	73.4
0.749173		1.68357	4.90132			286	60.9
						277	123
0.513633		1.39996	3.51873			226	143
						322	67.5
0.762202		0.826833	2.16111			497	246
						338	138
0.693203		1.4244	2.13171			165	209
						265	272
0.280734		0.967332	2.17301			152	251
						185	132
0.531086		2.44053	0.933961			129	199
						89.7	290
0.984249		0.676253	2.48826			448	201
						146	149
1.03317		0.411075	3.17062			273	208
						577	238
1.04648		1.98337	2.48649			325	240
						263	186
0.580952		1.31022	2.88504			227	157
						189	320
0.215443		0.929465	1.15113			329	99.4
						212	118
0.476487		0.835679	1.35363			370	175
						75.7	87.2
0.609838		1.73727	1.47719			217	42
						273	58.4
0.731857		2.17667	3.80261			543	150
						353	98.2
0.399133		1.12819	3.8978			184	55.5
						117	160
0.398816		1.32756	7.16974			264	138
						276	122
0.375578		1.2059	2.40783			301	211
						205	100
0.312891		1.15112	2.80898			362	23.9
						251	89.7
0.47931		2.08359	4.39915			320	92.4
						438	84.9
0.466406		0.900727	4.0165			248	146
						439	114
0.621597		1.52103	2.80173			231	215
						355	274
0.615462		0.782232	3.30574			226	108
						304	34.9
0.644666		1.6115	2.53246			268	50
						498	118
0.415438		1.13992	2.55586			234	69.6
						209	124
0.848293		0.427597	1.99016			210	138
						210	356
0.622068		0.961188	2.85629			306	127
						148	113
0.454916		1.09748	1.87761			400	171
						219	188
0.371855		1.08862	2.25908			439	142
						334	63.9
0.52035		1.73876	1.32938			290	35.3
						169	125
0.5122		2.57729	1.19227			159	158
						110	219
0.409327		1.59298	3.52172			161	691
						139	42.8
0.407957		1.42945	2.177			162	64.5
						263	61.4
0.322489		2.55426	1.58308			181	203
						207	126
0.433608		1.02627	0.931901			240	140
						124	163
0.558943		1.21154	1.31289			369	141
						190	98
0.477149		0.482544	0.926383			122	194
						161	116
0.526126		0.31394	1.64231			729	183
						446	204
0.40778		0.551347	1.39379			285	66.5
						216	43
1.16356		0.348697	0.986197			233	188
						295	79.5
0.789834		0.248031	1.14754			232	70.9
						188	72.3
0.936395		0.959084	1.10701			332	83.9
						429	133
0.513934		0.901797	2.1446			111	92
						106	107
0.717596		0.508851	1.60356			148	273
						142	140
0.25013		1.43178	3.70261			136	146
						119	116
0.270187		1.03442	2.58311			155	149
						354	84.4
0.310681		1.10471	1.79726			127	140
						127	45.4
0.282077		1.54805	2.26165			236	84.4
						291	75.1
0.354841		0.714034				484	61.1
						211	62
0.223076		1.22019				274	52.9
						274	145
0.328312		1.19592				202	46.1
						249	33.5
0.532846		1.87868				296	171
						482	84.5
0.399496		0.613129				638	173
						384	97.8
0.535934		0.668816				515	153
						193	96.3
0.682684		1.0734				417	42.3
						358
0.697808		2.19142				308
						256
0.542735		0.87563				166
						239
0.63036		0.795332				232
						67.5
0.699712		1.53626				214
						202
0.434476		1.12392				123
						208
0.477251		2.54842				204
						223
0.266921		1.12362				179
						300
0.172481		1.39108				171
						224
0.360585		0.583592				118
						194
0.44514		0.831861				269
						170
0.503087		1.16316				191
						76.5
0.284887		0.643761
0.581284		0.550356
1.05758		1.13921
0.490295		0.868854
0.643595		0.968542
1.14309		0.744729
0.913883		0.819039
1.64081		1.17008
0.938006		1.54973
0.690827		1.14364
0.800121		2.48537
0.485073		1.31147
0.847835		1.44481
0.783955		1.69283
0.500044		3.02419
0.494029		2.45072
0.604506		0.613347
0.514022		3.22151
0.521659		2.2094
0.607979		3.29848
1.22998		0.855232
0.348349		1.08197
0.384692		2.93733
0.431912		2.43121
0.661308		4.0218
0.902995		2.17624
0.568939		3.24776
0.88974		2.18597
0.735826		3.14718
0.730795		2.50463
0.836758		8.66359
0.667098		5.37098
0.375636		2.94648
0.346253		3.25774
0.735925		1.98087
0.340197		2.34334
0.489311		0.979082
0.362131		1.50722
0.618877		2.51262
0.68937		1.52002
0.418853		1.33953
0.931832		1.88588
0.491691		1.74123
0.269225		1.12167
0.165561		2.34634
0.251702		1.70463
0.309176		1.38679
0.292061		0.378854
0.324488		2.5697
0.63681		1.56407
0.396402		1.4942
0.357828		1.43142
0.264937		1.5955
0.229848		1.71231
0.236353		1.50414
0.283643		2.40392
0.385761		2.11618
0.302011		2.57744
0.45956		1.21433
0.405469
0.246997
0.348074
0.293376
0.539582
0.367914
0.353733
0.498483
0.135667
0.24325
0.314202
0.558386
0.452376
0.237081
0.410262
0.745374
0.462529
0.335213
0.477506
0.657501
0.831278
0.75986
0.523065
0.534007
0.53958
1.00532
1.1062
1.79824
1.01159
0.616228
0.598534
0.596166
0.572319
0.421565
0.495288
1.0894
0.836941
0.933376
0.764632
0.874612
0.941923
0.650915
0.529253
0.512417
0.564249
0.562496
0.699331
0.579959
0.791885
0.995274
0.585206
0.226116
0.782528
0.578812
0.638396
0.43387
0.715247
0.341136
0.494654
0.584996
0.434855
0.451857
0.86927
0.881714

## Sheet: Figure 4
Figure 4 f
CTRl	SU5402	Y-27632
171	125	129
161	118	125
150	137	128
167	135	138
163	110	139
159	134	120
150	142	156
176	122	163
163	153	148
166	135	127
178	135	145
171	141	115
155	105	118
159	131	101
161	114	112
154	150	108
161	104	125
174	135	69.6
159	125	134
169	150	57.3
151	96.7	73.7
172	128	112
161	149	158
157	108	112
168	142	125
153	127	113
132	112	153
169	97.2	148
160	139	131
159	136	105
142	74.7	93.5
141	138	145
144	157	174
131	113	98.1
178	123	105
126	130	106
166	88.1	115
153	135	114
159	124
161	138
162	121
173	154
173	137
140	142
105	125
157
164
164
151
146
139
161
157
171
165
157
166

## Sheet: Figure 5
Figure 5b
per-implantation blastocyst	implanted blastocyst	transitioning blastocyst	early egg-cylinder
0.859321	1.47476	0.437841	0.556042
1.00576	1.60662	0.281139	0.822914
1.31714	1.5421	0.234246	1.10439
0.402565	1.26993	0.296648	0.900217
1.10114	1.50628	0.203745	0.564335
1.24077	1.59206	0.690418	0.607529
1.14938	1.32962	0.780475	0.63719
0.7188	3	0.907706	0.733824
1.11909	2.34732	0.643223	0.77795
1.15718	1.70529	0.786673	1.01608
1.3716	1.38386	1.02289	0.62714
0.747044	1.26117	0.556827	0.863991
0.714993	1.97719	0.415937	1.1714
1.04062	2.45959	0.887828	1.24057
1.48148	1.38989	0.971289	1.06008
0.645506	1.02629	0.576804	0.638258
0.724422	0.681236	0.883896	0.507065
1.4221	2.58163	2.09475	0.327799
0.717137	1.48918	1.08268	0.506205
0.956276	1.61048	0.683438	0.41663
1.34499	2.58939	0.734283	1.41707
1.01364	2.67279	0.944657	0.815789
0.976267	2.59979	0.775965	0.925137
0.8156	3.51435	0.961877	1.01424
0.67477	2.24398	1.04664	0.869313
0.706116	1.20877	1.69548	0.6682
1.3831	2.159	1.61253	1.49172
1.32049	2.72193	1.169	1.03524
0.661278	3.22006	0.426706	0.56644
0.951134	1.85147	0.358488	0.878669
0.80315	0.940357	0.770642	0.508912
0.981394	2.25615	1.01244	0.825335
1.19078	2.655	0.89516	0.814994
0.60451	2.2958	1.55489	0.408366
0.609625	5.23382	0.699073	0.509536
0.551328	3.2628	1.00131	0.500824
1.03987	2.06063	1.38745	0.324408
0.831615	1.66586	0.965503	0.36779
0.637481	2.65593	1.03802	0.372034
0.771296	2.57002		0.530187
		0.647956
0.635208	2.3347		0.658471
		0.589196
1.12617	1.4266		0.520935
		0.684088
1.19454	3.31065		0.700355
		0.590795
0.479252	2.86096		0.63744
		0.512996
0.56	2.32314		0.446909
		0.378364
0.857048	2.80278		0.357021
		0.798831
1.28863	2.3703		0.448871
		0.669563
0.932685	2.84645		0.80288
		0.587446
0.768267	3.25404		0.808753
		0.734934
1.10496	5.24073		0.70665
		0.765997
1.028	2.19189		1.03752
		0.718192
1.05031	2.93603		0.475828
		0.837915
0.554333	1.84331		0.305606
		0.514551
0.93524	1.05709		0.371688
		0.365383
0.893724	1.35909		0.468569
		0.820154
0.812656	0.972129		0.475513
		0.457149
0.664295	1.46372		0.422011
		0.289154
0.621564	1.88914		0.28325
		0.713667
1.03188	1.58036		0.585067
		0.623535
0.826962	1.88833		0.297168
		0.941056
0.89579	1.53634		0.394655
		0.832174
0.833958	2.23422		0.716786
		0.866637
0.657411	2.15938		1.36012
		0.598419
0.69234	2.76883		1.56987
		1.31137
1.16449	1.15207		1.02815
		0.825714
0.855458	0.721717		0.470693
		0.97803
0.763943	0.803513		0.295789
		0.583501
0.799178	1.17515		0.474342
		0.922713
0.79158	1.31816		0.49748
		1.07215
	1.42976		0.674617
0.92805		0.85242
	1.3176		0.398345
0.86613		0.710429
	2.06466		0.473684
0.852873		1.00372
	1.61072		0.506786
1.16865		1.34889
	0.594744		0.697737
1.38746		1.82845
	1.13638		0.579702
0.90709		0.922844
	1.97413		0.31981
1.09169		1.28102
	1.18695		0.292296
0.7116		0.817574
	1.38412		0.443503
0.48396		0.999031
	1.26538		0.408826
1.01463		0.606098
	1.10591		0.502228
1.21897		0.806592
	1.39526		0.316367
		0.611276
1.11098	1.39072		0.335911
		0.878617
0.794604	1.41144		0.526608
		2.33027
1.91454	2.43714		0.397659
		0.927262
1.10153	3.06443		0.132602
		0.792401
0.862575	2.12472		0.157715
		0.913642
0.841618	1.36234		0.546223
		0.832866
	2.02804		0.771636
0.79169		1.46938
	2.10845		0.304549
1.22738		0.845702
	1.20593		0.760152
0.869267		0.911147
	1.44814		0.387054
1.05968		1.14353
	2.50332		0.265189
0.687461		1.31251
	2.10507		0.423567
1.07367		1.703
	1.14185		0.882055
1.01255		1.02186
	1.39144		0.594463
		2.25602
0.611537	1.80195		0.217887
		1.02425
1.25719	1.52007		0.357439
		0.911264
1.33393	1.97914		0.339277
		1.56034
0.929895	1.71126		0.392216
		0.969199
	1.56872		0.536373
0.863926		0.695591
	1.24263		0.61112
1.30364		1.42971
	2.42367		0.529245
1.95758		1.15295
	3.53647		0.516371
0.919141		0.303762
	1.7479		0.400288
0.73812		0.284815
	2.86109		0.50902
		0.883736
0.414747	1.71163		0.636497
		0.720962
0.59404	1.33652		0.359367
		0.498871
0.564823	2.81172		0.653742
		0.930638
0.499111	1.72852		0.817881
		0.616876
0.364216	2.08897		0.803259
		0.689121
0.555228	1.72588		0.654718
		1.34129
	1.61149		0.876779
1.83948		1.63831
	3.13209		0.670698
1.28891		2.54144
	4.47685		0.568644
1.01109		1.52164
	2.05164		1.07936
1.29029		0.512665
	2.84965		0.959873
0.833875		0.651833
	2.71489		0.742167
0.692976		0.371308
	1.47177		0.539632
0.896329
	2.60673		0.79908
1.29345
	2.88743		1.78507
1.03171
	2.3603		1.3179
	2.89535		1.08332
	2.20483		0.617502
	1.25445		0.562962
	0.720957		0.481222
	2.07017		0.719395
	1.64386		0.682881
	1.32803		0.666351
	1.74038		0.48147
	2.36309		1.78811
	1.14736		0.540845
	1.17927		0.697789
	1.36437		0.982368
	1.3325		0.519726
	0.894447		0.972511
	3.02121		0.534919
	2.03377		0.732479
	0.965569		1.02936
	1.11973		1.22672
	0.840869		1.70211
	1.66174		1.07471
	1.30475		0.351
	1.16919		0.291876
	0.947594		0.546418
	0.836349		0.228673
	1.40255		0.241037
	1.41829		0.143614
	0.884711		0.220448
	1.64248
	1.26225
	2.09141
	2.47112
	2.05419
	0.706511
	1.52085
	2.13205
	2.12269
	2.15952
	1.91678
	1.84311
	2.64867
	1.94796
	2.76413
	2.93128
	3.09733
	2.48326
	2.787
	1.43536
	1.76482
	1.91022
	3.20684
	1.68629
	2.16387
	2.05302
	2.69274
	1.8649
	1.88187
	2.52637
	1.15056
	2.11575
	1.43513
	1.42301
	1.38097
	2.01641
	1.80615
	1.80077
	1.76169
	3.30366
	1.83907
	1.91652
	1.54514
	2.01808
	1.10878
	1.4967
	1.01223
	1.62327
	0.706417
	1.58557
	1.32122
	2.75516
	2.13994
	2.57709
	2.11947
	1.45233
	2.0652
	2.30286
	1.33802
	0.903754
	1.28806
	1.65894
	1.08243
	1.85423
	1.31337
	1.56915
	1.41713
	1.36641
	1.32911
	1.35447
	1.54255
	2.32932
	1.93904
	2.13614
	1.92763
	1.58685
	1.84365
	2.16208
	1.47079
	1.45389
	1.27827
	1.48505
	1.40256
	1.58083
	1.60516
	1.85646
	1.47803
	1.82791
	1.25912
	1.32737
	1.60142

## Sheet: Figure 6b
Embryo1
	ExE apical cell area																				VE length			VE apical cell area
Time (min)
0	139	73.8	151	154	111	96.5	93.8	113	174	160	134	81.4	148								47.3176			123.313	88.67	81.246	56.089	61.656	93.206	74.854	65.162	45.366	77.122	50.521	70.936
25
50	128	108	153	55.6	101	110	213	159	162	151	145	266	135	51.2	90.8						49.4614			142.078	70.936	93.619	64.131	123.106	91.144	50.521	133.623	84.752	86.814	56.707	59.8
75
100	228	145	105	52.4	130	79.5	164	164	123	274	146	172	51.1	193							52.4031			123.106	74.854	73.41	71.76	86.814	122.488	87.02	94.65	74.441	102.073	62.481	150.326
125
150	154	147	116	83.7	224	103	93.7	91	70.7	228	132	75.8	50.2	118	187						50.3615			108.672	124.137	98.361	69.905	110.528	139.397	71.554	153.419	117.333	60.213	121.663	147.645
175
200	101	91.9	80.5	61.6	101	53.4	41	32.1	47.8	104	65.6	104	172	165	158	106	66.7	67.6	82.7		59.3049			79.803	111.352	140.84	107.022	128.674	154.038	131.355	130.324	75.472	166.41
225	14.2	30.3	19.1	20.6	32.5	20.9		44.2	71.1	32.6	62.9	36.8	82	184	45.7	71.9	137	137
250																					64.6467			101.248	114.239	92.588	189.918	215.075	125.787	168.266	255.492	212.395	141.253	104.135	167.441
275
300																					95.6096			147.233	157.749	169.709	182.288	193.63	165.585	162.492	200.847	245.388	261.885	259.41	226.004
Embryo 2
Time (min)	ExE apical cell area																											VE length			VE apical cell area
0	295	155	235	212	305	184	301	368	262	219	316	282	338	282	455	273	342	163										50.2671			137	298	166	138	67.5	74.6	174	157	170
25
50	303	100	189	148	294	193	82.8	209	260	51.3	104	223	118	166	278	344	251	279	144	108	206	101	343	382				52.608			306	409	196	295	195	124	114	169	150
75
100	126	169	143	354	288	182	425	251	370	126	175	85.5	136	187	58.2	146	119	239	146	296	264	171	211	105	104			51.969			244	329	197	88.1	319	210	307	336	233
125
150	214	179	95.8	133	99	62.4	135	119	70.1		99.4	61.7	185	203	152	32.6	62.1	63.2	91.3	170								66.7245			257	388	339	370	315	305	96.5	281	294	310	271
175
200	91.1	64.7	18	41.2	41.5	48.8	41.8	34.4	46.2	51.1	58.4	68.7	87.3	43.8														81.3336			339	206	510	235	367	396	472	399	318	279	290
225
250																												98.9285			446	333	260	223	416	220	232	329	260	271	310	262	176	322	315	293
Embryo 3
Time (min)	ExE apical cell area																																VE length			VE apical cell area
50	108	143	101	130	61	189	65.8	137	61.3	110	266	247	229	243		81.2	173	68.9	229	127	119	108	182	54.5	34.3	36.3	50.7	63.9	49.8				57.3149			124	249	230	193	324	207	133	266	211	302	286	175
75
100	74.8	38.5	108	73.7	117	165	125	158	35	73.9	104	59.8	46.7	81.7	34.7	75.6																	50.8621			165	312	235	255	309	199	264	310
125
150	119	51.6	78.5	89.6	63.1	58.1	37.8	48.5	27.6	53.4	65.2	35.3	44.6	67.2	24.2	29.8	61.9	37.4	20.8	24.9	49.2	35.6	27.5										62.5698			289	293	231	249	222	82.6	148	344	314	335
175
200	64.2	46.6	46.5	51.4	16.3	16	15.4	22.9	32.3	17.8		13.2	32.6																				78.5212			352	347	306	342	233	304	292	261	183	392	174
225
250																																	96.2317			412	456	352	443	298	348	171	413	302	395	499	499	417

## Sheet: Figure6c-g
Figure 6c			Figure 6d			Figure 6e			Figure 6f			Figure 6g
VE spreading angle	Polar TE apical cell area		VE spreading angle	PE/VE cellaspect ratio		polar TE apical cell area	PE/VE cell aspect ratio		PE/VE cell aspect ratio	polar TE cell aspect ratio		Proximal	Distal
13.184	35.2		15.893	0.648024		95.1818	0.830256		0.830256	4.01262		6.67	37.5
10.601	95.1818		15.7185	0.589704		141.62	1.47448		1.87835	0.588555		10.3	36.5
13.5635	81.4857		12.898	0.855056		139.057	1.87835		0.97436	0.793607		6.07	36.4
14.6795	31.64		10.601	0.830256		67.6286	0.294856		1.01283	0.655567		5.8	89.5
18.9	17.996		12.522	0.926366		48.9167	0.653336		0.294856	6.74702		17.7	25.8
13.5025	48.9167		13.5025	0.653336		93.3833	0.784773		1.00264	1.4389		19.2	31.8
18.79	93.3833		18.79	0.784773		74.7286	1.03976		0.659845	1.44264		10.5	87.2
21.045	83.6167		21.045	1.27104		83.6167	1.27104		1.03976	3.16872		1.67	39.1
22.9925	74.7286		9.901	1.00056		41.6	0.567023		0.57817	4.83121		4.33	50.5
18.6915	48.4333		22.9925	1.03976		28.775	0.615832		1.05814	2.73933		23.4	58.2
16.8515	41.6		10.358	0.673175		28.9286	0.578		1.29049	1.52241		22.1	29.5
9.552	28.775		16.8515	0.567023		100.45	1.05814		1.30516	0.784594		4.68	82.9
19.481	28.9286		5.763	0.956967		64.8333	0.359367		1.54146	2.17045		32.3	82.9
13.984	100.45		9.552	0.615832		136.633	1.54146		1.90923	0.886666		83.7	82.1
40.4645	181.4		19.481	0.57817		118.516	0.781647		1.91076	0.389434		64.5	77.7
80.798	262.2		5.465	0.425892		102.788	1.35245		1.33441	1.30889		72.6	76.6
39.0965	105.44		7.2035	0.517958		160.327	2.09216		0.359367	3.57025		16	42.2
65.108	240.636		5.5645	0.66639		176.688	1.88271		0.863693	4.46741		0.414	75.2
57.7925	166.692		1.3025	0.524015		138.542	1.46226		0.781647	1.68149		15.5	89
87.857	246.989		13.984	1.05814		120.5	2.0717		1.35245	2.72709		16.9	77
61.27	203.243		40.4645	1.29049		88.9625	1.09427		2.09216	0.821698		14.1	84.3
17.699	87.5		9.4445	0.989774					1.88271	0.690627		62.6	36.8
45.2725	260.522		8.8175	0.606921					1.46226	0.97908		51.1	12.1
34.2885	141.62		61.27	2.49422					2.0717	0.571804		26.7	27.8
39.3335	139.057		45.2725	0.976845					1.09427	1.67857		72.9	73.6
47.138	282.714		28.7615	1.33441								56.2	31.1
40.848	122.3		16.587	0.359367								8.77	25.2
40.531	181.115		46.831	1.91076								3.58	9.21
24.1415	67.6286		22.109	1.13198								44.5	27.3
57.846	276.5		23.8705	1.00415								6.4	15.2
40.853	168.063		11.7445	0.730828								10.2	19.1
48.464	208.636		26.2335	1.54146								52.5	59
34.383	172.333		5.247	0.863693								85.8	44
69.9385	288.2		40.0395	0.781647								15.5	77.8
28.7615	202.125		23.918	1.35245								47.5	77
16.587	64.8333		47.3645	2.09216								89.1	84.3
46.831	277.625		35.5515	0.793438								9.32	36.8
23.8705	44.38		42.6905	1.46226								1.74	12.1
11.7445	13.5246		46.1495	2.0717								2.99	27.8
26.2335	136.633		35.709	1.09427								1.9	73.6
39.5635	137.486											12.4	31.1
40.0395	118.516											26	25.2
23.918	102.788											88.8	9.21
47.3645	160.327											4.37	27.3
42.6905	138.542											31.2	15.2
46.1495	120.5											21.5	19.1
												6.7	59
												3.49	44
												11.7	77.8
												1.33	39.1
												2.85	43.9
												0.768	88.8
												3.76	81.3
												6.02	5.59
												9.67	25.9
												18	30.2
												31.4	30.6
												11.6	8.58
												5.35	14.2
												10.8	83.1
												67.5	25.6
												18.5	85.7
												8.76	74.5
												44.8	33.4
												9.3	81.9
												0.759	73.7
												2.37	59.6
												3.27	56.4
												11.5	43.5
												34.1	88.8
												31.8	23.4
												4.22	6.37
												8.38	3.66
												8.99	36.5
												45.4	27.1
													27.02
													10.19
													60.7
													29.95
													18.82
													58.4
													22.78
													18.15
													60.7
													5.34
													24.5
													7.74
													37.7
													64.1
													80.7
													70
													69.2
													73.8
													74.3
													83.3
													84.3
													88
													60.8
													16.8
													26.7
													37.6
													15.8
													31.8
													68.6
													30.5
													2.12
													54.1
													4.93
													54.5
													22.7
													76.8
													5.22
													2.82
													30.2
													34.6
													78
													77
													36.7
													29.4
													43.6
													71.3
													76.5
													47.9
													44.1
													17.9
													13.2
													77.3
													69.4
													17.2
													74.7
													2.77
													5.94
													0.853
													0.567
													88.3
													87.3
													7.62
													12.1
													89.3
													37.8
													34.7
													46.9
													4.61
													6.32
													83.6
													61.6
													63
													87.8
													27.6
													19.9
													29.8
													2.5
													7.15

## Sheet: Supplementary Figure 5
Polar TE	Mural TE	Polar TE +Fgf	mural TE +Fgf
1.36494	1.54328	3.59802	4.02322
2.10812	1.31046	3.30707	3.64354
2.16323	1.20436	2.95292	3.88346
2.21435	1.79847	2.99569	3.74103
1.85303	1.65146	3.00194	3.15092
2.22659	1.87844	2.96252	2.84997
1.39751	1.40003	1.93023	3.3524
2.21906	2.05228	3.15195	2.58716
1.96561	1.6262	1.70501	2.82989
2.14138	1.82363	1.71637	3.42125
2.13069	1.48529	1.1811	3.5412
1.3977	1.30671	1.17929	2.27474
0.830383	1.31914	2.52171	2.88493
1.72444	1.4206	2.61185	3.09964
1.13786	1.45824	2.84095	2.10919
2.03425	1.33698	2.37276	3.78454
1.73246	1.92759	1.41345	2.45413
1.94709	1.05886	2.02903	2.76107
1.1139	2.2646	2.21013	2.82143
2.11919	1.84613	2.76597	2.11903
2.19132	1.12613	3.67198	3.07863
1.44064	1.83191	1.8535	2.05839
1.1118	1.13806	1.58741	1.68729
2.64287	1.64885	1.45909	3.12044
1.50571	1.39201	1.07551	2.61352
2.14919	1.06552	1.68771	2.41512
1.56232	1.8893	1.72561	2.11335
1.79185	1.08763	1.48024	2.97475
1.53134	1.29658	1.64527	1.38155
1.76429	1.26093	1.6015	2.76222
1.77704	0.987416	1.48093	3.03825
1.85498	1.73413	2.15948	2.95903
2.23383	1.58144	3.62758	2.18247
1.44245	1.38491	4.01182	3.05547
1.68598	1.28197	2.56818	3.45512
1.55243	2.08293	2.67727	3.41698
1.18422	1.33241	1.95216	3.06688
3.13532	1.78731	1.93013	2.86913
2.82851	1.59499	2.18889	2.87173
2.85299	1.39	2.79593	3.00027
1.59888	1.02567	1.93551	2.21708
3.20443	1.0739	1.96189	2.74895
1.56608	1.36994	1.71467	3.22531
1.73373	0.929904	2.64391	2.19779
1.89034	1.62996	2.44491	2.69497
1.68807	1.02642	2.66664	2.22488
2.01952	1.15679	2.8925	2.09077
1.41195	1.16903	2.64133	3.54087
2.12978	0.812137	1.54696	1.59559
1.35854	0.884161	1.73765	2.93325
1.46872	1.71354	1.79992	2.01038
1.43703	1.56703	1.09153	2.88256
1.31211	1.5904	1.09309	1.9447
1.23216	1.31784	1.60705	2.68207
0.720193	2.46397	0.903767	4.10093
1.34732	1.87171	1.29752	2.67977
1.23303	1.7101	1.1539	2.99361
1.6003	1.61121	1.93832	2.3192
1.79306	1.61048	2.91117	1.94121
2.01364	1.19589	2.67843	1.66507
1.62605	1.34783	2.81001	1.81564
1.48482	1.67085	3.12549	2.35187
1.7362	2.08053	3.32474	2.20274
2.46764	1.56816	5.31959	1.48518
1.71643	1.14165	3.88323	2.52332
1.56362	1.53225	4.33331	2.80655
1.44362	1.85511	2.60858	1.93326
1.40884	1.28834	3.69267	2.51175
1.61481	0.862625	1.72155	3.1302
1.72665	1.04278	1.45123	3.63727
1.88234	1.52024	2.11636	2.51046
1.05957	1.71467	1.85971	1.978
1.57554	0.946573	2.02854	2.99064
1.00571	1.5993	3.62823	1.71628
1.0863	1.71319	1.24195	1.98455
1.8377	1.7199	1.2412	3.13356
1.65951	1.8095	1.89608	2.90274
1.261	1.33236	1.88743	4.97548
2.29766	1.35853	1.63391	3.3783
2.23522	1.12788	1.87722	3.38446
3.05915	1.08489	1.51018	2.92776
1.52046	1.35531	1.50422	2.19774
2.25626	1.46354	1.12828	4.34083
3.73419	1.94023	1.70517	2.84228
1.72005	1.13795	1.93951	2.13405
2.72571	1.12187	2.15909	2.08243
2.0029	1.02301	1.61652	3.36712
1.79166	1.21452	1.67881	3.62823
2.42052	1.02479	1.62971	4.89545
1.92477	1.0209	2.30099	1.40458
3.15754	1.23502	1.9274	1.22909
3.39104	1.21292	1.45253	2.12706
1.90007	1.01074	3.39164	2.01858
3.02148	0.62929	3.61692	2.86578
2.10524	1.07175	3.31139	2.2853
2.54306	1.48839	4.46669	2.57165
2.76279	0.725769	5.30809	1.51963
2.82635	1.01975	3.32498	1.95542
2.54224	1.57267	2.67996	1.61939
1.34676	1.08878	3.20257	3.45767
2.90293	0.802691	2.55581	1.51274
3.07667	0.640714	3.15755	2.20982
2.22716	1.66865	4.30793	2.48824
1.92635	0.839438	2.46966	2.42481
2.5963	0.833982	1.26951	2.57458
1.95774	1.28472	4.78827	2.04139
1.83093	1.8928	2.33339	2.3381
1.74532	1.34243	2.86301	2.84555
1.58085	1.23936	4.69321	3.27451
1.36865	1.41221	2.15639	3.64565
1.2889	1.11744	3.7619	1.97959
1.44399	1.79038	2.06977	2.5465
1.67131	0.994511	3.19265	2.96478
2.56463	1.2826	3.84451	3.32878
3.03457	1.12154	2.74091	1.87123
3.07601	1.1305	1.99959	2.84655
2.1173	0.711612	2.95095	1.69319
1.99617	1.05134	3.20261	1.75835
2.77397	0.940334	1.32065	2.13737
2.42588	1.19674	2.35488	1.85127
2.44646	1.34733	1.68765	2.27507
2.24633	0.778938	1.92317	2.64231
2.86054	1.68254	2.25469	2.07477
2.95074	1.50805	2.16257	1.01785
2.6419	1.37475	1.98689	2.72984
1.81402	1.36363	1.65831	1.58313
2.80995	1.69997	2.17153	1.63936
1.76455	2.00835	2.51344	1.72814
1.80428	1.13954	2.33731	1.62037
2.02297	1.88794	3.2074	2.98495
1.85663	1.09863	2.93573	2.11317
3.20837	1.34908	2.45913	2.74193
2.57397	1.07136	3.38667	1.31869
2.34262	1.24324	1.84639	2.30992
1.84384	1.6829	3.53876	2.25652
	2.47221	2.26061	3.02011
	1.25267	2.7135	2.07493
	0.853482	2.87755	2.79703
	1.56597	2.46231	2.678
	1.11552	1.63843	2.44305
	1.88037	2.01748	1.92148
	0.951847	1.53585	2.57181
	1.92173	2.07283	2.28284
	1.54271	2.27775	2.2536
	0.966999	2.44975	2.59182
	2.45202	2.34878	2.2453
	1.32008	2.9707	2.50852
	2.00239	2.72466	3.22452
	2.11233	2.8558	1.85545
	2.17611	1.45404	2.86071
	1.53565	1.61651	2.63411
	1.72291	1.60593	3.6513
	1.50213	2.37546	3.38731
	1.55636	1.48597	2.86691
	1.15425	1.52168	2.85293
	2.10883	1.68802	3.8318
	2.47567	1.57875	3.16893
	1.06616	2.05739	3.26365
	0.888276	1.48345	2.89248
	2.06665	1.99206	2.69432
	1.4459	1.47367	3.17788
	1.96862	1.31779	3.0915
	2.30412	1.4753	2.90239
	1.26235	1.62919	3.3724
	1.56737	2.09538	3.67021
	2.46404	1.30648	3.10131
	1.35027	4.0048	3.17719
	1.81056	1.88712	3.42289
	1.25256	2.80413	2.50805
	1.12758	1.66445	2.17262
	1.74574	2.68885	2.86551
	1.21066	1.70146	2.12815
	1.35256	3.43251	1.55128
	1.15876	2.68001	1.95201
	1.36286	3.25613	1.79713
	0.869304	1.32647	1.91456
	1.3804	1.49803	1.46358
	1.57075	1.80869	2.4562
	1.04466	1.47888	2.42353
	1.3052	1.32053	1.66417
	1.77112	1.67247	1.62507
	1.09036	1.63817	1.35259
	1.10496	1.35303	2.39806
	2.06108	2.32181	2.74712
	0.947372	3.53973	2.40583
	1.10404		1.54322
	1.27138		2.99275
	0.958351		2.43487
	1.92749		1.92872
	1.15578		2.78061
	1.66643		2.50849
	0.996672		2.55437
	1.92853		3.11002
	2.12461		2.92674
	1.29343		2.37038
	2.96042		2.58886
	1.93208		1.68874
	2.34235		3.47643
	2.39629		2.24062
	2.77394		2.36265
			2.01373
			1.77628
			1.93895
			2.37617
			1.74725
			1.43106
			2.62319
			2.04732
			2.4478
			2.35583
			1.39151
			2.38638
			1.70115
			1.72226
			1.54178
			2.51366
			1.54394
			2.27422
			2.17932
			1.81946
			1.63452
			2.38197
			2.34453
			2.51935
			2.23002
			2.74438
			2.14302
			2.4619
			1.59623
			1.57049
			2.95836
			1.43095
			2.75057
			2.3775
			2.77057
			2.75986
			2.33279
			2.87275
			2.2559
			2.68999
			3.0272
			1.57906
			2.63957
			2.95475
			1.24093
			1.31379
			1.27145
			1.22307

## Sheet: Supplementary Figure 10
Figure S10c
Expanded polar TE	Folding ExE
93.3	29
79.5	42.2
122	27.3
83.8	43.5
161	92.7
76.7	52.3
160	59.1
85.6	191
110	87.5
97.9	263
104	141
198	47.5
108	24.4
55.2	53.5
88.3	35
55.2	151
89.5	84.1
59.7	32.8
58.3	58.8
59.5	52.1
138	123
140	68.6
149	35.4
131	34.3
142	64.5
156	31.4
97.4	47.9
70.1	46.9
40.6	27
116	37.8
55.7	29
96.6	20.9
114	24.1
127	20
78.8	13.4
74.6	14.5
198	27.5
143	38.1
174	19.4
127	5.98
64.3	4.1
284	22.4
103	174
258	100
410	98.5
272	47
289	81.6
365	59.2
147	57.8
93.7	79.4
49.7	67.1
81.6	37.8
110	38.3
78.4	80.2
184	35.8
73.4	16.1
60.9	23.4
123	39.1
143	49.4
67.5	36.3
246	20.5
138	38.9
209	13.5
272	42.2
251	60.1
132	45.2
199	20.2
290	21.8
201	28.4
149	14.3
208	12.5
238	215
240	65.1
186	96.7
157	76.6
320	20.3
99.4	106
118	166
175	68.2
87.2	20.5
42	64.4
58.4	63.7
150	102
98.2	48.1
55.5	51.6
160	114
138	87.6
122	42.3
211	27.8
100	49
23.9	67.2
89.7	78.3
92.4	50.4
84.9	43.1
146	73
114	22.8
215	32.6
274	19.1
108	21.6
34.9	10.6
50	17.3
118	19.6
69.6	9.63
124	14.7
138	19.5
356	11.1
127	7.14
113	10.5
171	5.37
188	9.68
142	96.2
63.9	27
35.3	19.8
125	73.4
158	66.1
219	62.4
691	160
42.8	44.3
64.5	125
61.4	38.7
203	141
126	31.8
140	103
163	807
141	91.2
98	95.3
194	22.6
116	147
183	100
204	33.9
66.5	98.7
43	146
188	146
79.5	61.2
70.9	144
72.3	176
83.9	106
133	112
92	159
107	81.5
273	131
140	63.7
146	105
116	117
149	25.7
84.4	40.7
140
45.4
84.4
75.1
61.1
62
52.9
145
46.1
33.5
171
84.5
173
97.8
153
96.3
42.3
